# Supplementary material for: Recommendations to support the mental health and wellbeing of response-focused civil servants asked to work from home during public health emergencies in the United Kingdom: a Delphi study
Source: BMC Psychiatry. 2025 Nov 28;25:1203. doi: 10.1186/s12888-025-07604-7 (PMC12751646; doi:10.1186/s12888-025-07604-7)
Supplement: Supplementary file 2 — Supplementary Material 2 [file 12888_2025_7604_MOESM2_ESM.xlsx]

## Sheet: 1-3 Mapping
Round 1	1-2	Round 2	Rating	2-3	Round 3	Rating	3
After a prolonged period of working from home, organisations should explore the feasibility of working from home, on at least a part time basis, to continue for their employees (e.g., encourage conversations with line managers on a case-by-case basis)	Removed
Employees should enjoy having freedom of the working environment and make sure to maximise resources to make it the most comfortable, and suitable for one’s own needs	Removed
Managers should facilitate non-mandated team chats, and provide the opportunity for staff members to have informal catchups with one another during working time	Removed
Organisations should aim to help those who are new to home working, for example through training or mentoring programs. Additionally, those at risk of having poor mental health should be more closely monitored and provided with early support to ensure continued productivity	Removed
Organisations should encourage staff to use the lack of time spent commuting or travelling to do something beneficial for themselves (e.g., sleep later, a daily walk, exercise)	Removed
Organisations should recognise that due to individual differences, tailored support should be provided for individuals which should take into account their personal situations and contexts	Removed
Organisations should seek to provide more support for younger employees and those who are less productive	Removed
Organisations should seek to share the cost impact of employees working from home, and where possible reimburse/provide funding to employees (e.g., for using broadband, heating) where possible and appropriate.	Removed
Organisations should seek to share the environmental impact of employees working from home	Removed
Support from the organisation should be provided when adapting to all ways of working (e.g., moving back to the office)	Removed
Due to individual differences, managers should provide tailored support for employees and should take into account their personal contexts	-->	Due to individual differences, managers should seek to understand and support employees on a case-by-case basis, by taking into account their personal contexts.	81.5	Feedback received: Adjust	Due to individual differences and contexts apparent whilst working from home, managers should seek to understand and support their employees on a case-by-case basis (i.e., by taking into account any additional factors that may impact their work.	93	ACCEPTED
Employees should be able to implement social activities, meetings or catch ups to allow them to connect with other members of staff (e.g., chair yoga, online games)	Feedback received: Adjust	Organisations should promote time for, and encourage, employee-directed initiatives (e.g., team catch-ups, chair yoga) seeking to create and maintain social connections with colleagues and improve wellbeing.	51.9	Feedback received: Adjust	In longer term emergencies (e.g., pandemic response), where isolation may be apparent, organisations should allow and implement time for employee directive initiatives (e.g., weekly team debriefs, social events).	93	ACCEPTED
Employees should ensure meetings are a good use of attendees’ time before scheduling	Feedback received: Adjust	Managers and employees should recognise the demands and pressures associated with response-focused work, seeking to reduce any unnecessary burdens on people's time by scheduling meetings considerately.	80.8	Feedback received: Adjust	Managers and employees should recognise the demands and pressures associated with response-focused work, seeking to reduce any unnecessary burdens on people's time by scheduling meetings considerately where possible and appropiate (i.e., it is recognised that this may not be in the case in the height of incident response).	89	REJECTED
Ensure staff are educated on how to contact IT support for issues	Feedback received: Adjust	Organisations should ensure IT support for employees should be easily accessible, as well as seek to be fast, responsive, and available across all hours of working.	96.2	ACCEPTED
Ensure staff have the correct provisions to build a suitable workspace	-->	Organisations should ensure staff have the correct provisions to build a suitable workspace.	76.9	-->	Organisations should ensure staff have the correct provisions to build a suitable workspace.	85	REJECTED
Ensure staff know how to request suitable workspace equipment and identify what is missing (e.g., through risk assessments and provisions)	-->	Organisations should ensure staff know how to request suitable workspace equipment and identify what is missing (e.g., through risk assessments and provisions).	88.5	-->	Organisations should ensure staff know how to request suitable workspace equipment and identify what is missing (e.g., through risk assessments and provisions).	89	REJECTED
Ensure the organisation is communicating the value of homeworking, and the belief that workers are still doing valuable work whilst being at home	Feedback received: Adjust	Organisations should recognise and trust that despite not being visible in the workplace, employees continue to contribute to organisational objectives while working at home efficiently.	92.3	ACCEPTED
Managers and employers should be proactive in encouraging and providing time for non-mandatory social activities	Feedback received: Adjust	Managers should be open to providing flexibility for employees to attend optional social activities (e.g., team lunches, weekly debriefs) during the day, where these do not overly impact on efficiency or business needs.	70.4	Feedback received: Adjust	Managers should be open to providing flexibility for employees to attend optional social activities (e.g., team lunches, weekly debriefs) during the day, where these do not overly impact on efficiency or business needs. It is noted that these modifications should aim to be equitable across the team, for fairness.	63	REJECTED
Managers should be aim to be contactable and approachable	Feedback received: Adjust	Managers should aim to be contactable and approachable to their direct reports but remain comfortable in setting clear boundaries and protecting their time when necessary.	96.3	ACCEPTED
Managers should be proactive in providing resources and opportunity to bolster team cohesion and resilience, working relationships and good communication practices (e.g., through facilitating informal chats, group activities, away days)	-->	Managers should be proactive in providing resources and opportunity to bolster team cohesion, resilience, working relationships, and good communication practices (e.g., through facilitating informal chats, group activities, away days).	88.9	-->	Managers should be proactive in providing resources and opportunity to bolster team cohesion, resilience, working relationships, and good communication practices (e.g., through facilitating informal chats, group activities, away days).	93	ACCEPTED
Managers should be role models for healthy behaviour (e.g., taking breaks, lunches, taking annual leave)	-->	Managers should aim to be role models for healthy behaviour (e.g., taking breaks, lunches, annual leave).	70.4	-->	Managers should aim to be role models for healthy behaviour (e.g., taking breaks, lunches, annual leave).	74	REJECTED
Managers should check in with employees to ensure they are carrying out healthly behaviour (e.g., taking breaks, annual leave)	Feedback received: Adjust	Managers should have regular well-being check-ins with staff and notice, and act upon, when someone is over-working and needs to introduce more work-life balance. It noted that there will be times when this is unavoidable, but these should be temporary, and quick action should be taken to create capacity that gives employees proper time to disengage from work.	70.4	Feedback received: Adjust	Managers should provide opportunities to have open and honest well-being check-ins with their employees (whether these be scheduled, in one to ones, or team meetings) and notice, and act upon, when someone is over-working and needs to introduce more work-life balance. It noted that there will be times when this is unavoidable, but these should be temporary, and quick action should be taken to cre…	85	REJECTED
Managers should set expectations with staff early (e.g., working schedule, hours, average working days) into the new way of working	Feedback received: Adjust	Managers should seek to set expectations (e.g., working schedule, hours, average working days) with staff as early as possible into working from home, with regular check-ins to revisit and reassess expectations.	85.2	-->	Managers should seek to set expectations (e.g., working schedule, hours, average working days) with staff as early as possible into working from home, with regular check-ins to revisit and reassess expectations.	85	REJECTED
Opportunities for social integration should be promoted by managers and team leaders in order to provide support for one another and build resilience. For example, through team meetings, in person events, or where possible, office working days	Feedback received: Adjust	Organisations and managers should aim to create optional opportunities for people to work collaboratively, in groups or teams, to aid with building team cohesion. Bespoke everts (e.g., office days, away days) could also be useful, where possible.	74.1	-->	Organisations and managers should aim to create optional opportunities for people to work collaboratively, in groups or teams, to aid with building team cohesion. Bespoke everts (e.g., office days, away days, in person meets) could also be useful, where possible.	70	REJECTED
Organisational preparedness could come in the form of exercising or trialing future potential changes to ways of working	Feedback received: Adjust	Organisations should use exercises to learn where organisational processes need to be re-fined to maintain productivity when changes to ways of working are necessitated by external factors (i.e., public health emergencies, disasters).	63	REJECTED
Organisations should allow time for, and promote engagement with, team building activities	Feedback received: Adjust	Organisations should seek to provide opportunities for dispersed workforce to meet in person occasionally, if conditions allow, to build the team, develop relationships, increase engagement.	85.2	Feedback received: merge
Organisations should ensure that staff have the right equipment and training to work safely and comfortably from home.	Feedback received: Adjust	Organisations asking employees to work from home during public health emergencies should seek to quickly provide equipment and training to allow employees to, as best possible, work safely and comfortably from home.	96.3	ACCEPTED
Organisations should foster staff resilience, ensuring employees have necessary assets, skills, and support to allow them to withstand and adjust to unfavorable conditions and shocks	Feedback received: Adjust	Organisations should seek to foster employee resilience to a point where employees can seamlessly move from one working arrangement to another, with little to no disruption.	73.1	-->	Organisations should seek to foster employee resilience to a point where employees can seamlessly move from one working arrangement to another, with little to no disruption.	67	REJECTED
Organisations should prove opportunities and initiatives for employees to look after physical and mental health	Feedback received: Adjust	Organisations should provide voluntary opportunities and initiatives for employees to look after their physical and mental health.	57.7	REJECTED
Organisations should recognise that taking regular breaks from work is helpful whether at home or in an office	Feedback received: Adjust	Organisations should seek to reinforce legal requirements and promote good practice in relation to employees taking breaks, this is particularly important when working in responsive focused roles which can become all consuming.	84.6	-->	Organisations should seek to reinforce legal requirements and promote good practice in relation to employees taking breaks, this is particularly important when working in responsive focused roles which can become all consuming.	85	REJECTED
Organisations should seek to break common barriers to working from home and ensure the positive aspects are maximised to increase staff experience	Feedback received: Adjust	Organisations should seek to break common barriers to working from home (e.g., isolation, work-life balance, blurred boundaries, equipment and logistics) and ensure the positive aspects are maximised (e.g., flexibility, time gain, inclusivity) to increase staff experience.	84.6	-->	Organisations should seek to break common barriers to working from home (e.g., isolation, work-life balance, blurred boundaries, equipment, and logistics) and ensure the positive aspects are maximised (e.g., flexibility, time gain, inclusivity) to increase staff experience.	85	REJECTED
Organisations should seek to create a repository of available wellbeing support for employees	Feedback received: Adjust	Employers should make sure that employees are aware and able to access their offer of support resource(s), including signposting to appropriate services outside the organisation.	96.2	ACCEPTED	Organisations should ensure that employees are aware and able to access their offer of support resource(s), including signposting to appropiate services outside of the organisation, support offers should be kept under constant consideration and evaluation, to allow for evolving and improving of resources.	81	REJECTED
Organisations should seek to widen taskforce by recruiting staff that would otherwise find working in an office a barrier to work taking account of the nature of the work required	Feedback received: Adjust	When seeking to recruit employees to aid the response effort, organisations should be aware of the opportunities that flexible working brings, including a more diverse workforce and the opportunity to attract talent from larger geographical areas and wider range of backgrounds.	84.6	-->	When seeking to recruit employees to aid the response effort, organisations should be aware of the opportunities that flexible working brings, including a more diverse workforce and the opportunity to attract talent from larger geographical areas and wider range of backgrounds.	78	REJECTED
Provide staff with tools for managing healthy habits whilst homeworking (e.g., check-ins, resources, guidelines)	Feedback received: Adjust	Organisations should seek to create a culture around working healthily and maintaining this throughout the response effort (e.g., providing wellbeing resources, opportunities to look after one’s mental and physical health, team and 1:1 check-in meetings, identifying bad habits, taking breaks in line with organisational policy).	84.6	-->	Organisations should seek to create a culture around working healthily and maintaining this throughout the response effort (e.g., providing wellbeing resources, opportunities to look after one’s mental and physical health, team and 1:1 check-in meetings, identifying bad habits, taking breaks in line with organisational policy)	89	REJECTED
Staff asked to work from home should be provided with adequate resources and guidance about how to maintain their mental health and psychological resilience	Feedback received: Adjust	Organisations should seek to provide employees with adequate resources and guidance about how to maintain one’s mental health and psychological resilience when working from home. It is noted that this should ideally be readily available, as an element of organisational preparedness.	100	ACCEPTED
There should be a focus on maintaining, and mitigating concerns to, workers mental health and wellbeing when they are asked to work from home for a prolonged period	-->	There should be a focus on maintaining workers mental health and wellbeing when they are asked to work from home for a prolonged period, and mitigating any concerns about poor mental health.	92.3	ACCEPTED
To provide an information pack about the organisation (e.g., aims, mission statement, response context and purpose, commonly used acronyms) for new starters	Feedback received: Adjust	Organisations should aim to have a virtual induction process for new employees and include an information pack about the organisation (e.g., aims, mission statement, working arrangement, response context and purpose, key contacts).	92.6	ACCEPTED
Working from home can be good for privacy and lack of distractions whilst working, but ensure staff are working healthily from home (i.e., being committed to taking regular breaks, lunches, and working contracted hours unless otherwise agreed)	Feedback received: Adjust	Organisations should seek to promote maintaining healthy habits throughout the response effort, for example through creating opportunities for employees to ‘be in it together’ despite working separately (i.e., having a culture of breaks and start / end times, so they are adhered to even when people are not in the same place).	57.7	REJECTED
	Feedback received: Adjust	Managers should be open to negotiate with employees in relation to working flexibility (i.e., as long as core working hours are adhered to, and business needs met, staff should be able to have flexibility on how they work as some colleagues have preferences of early starts, late finish, compressed hours).	77.8	-->	Managers should be open to negotiate with employees in relation to working flexibility (i.e., if core working hours are adhered to, and business needs met, employees should be able to have flexibility on how they work as some colleagues have preferences of early starts, late finish, compressed hours).	93	ACCEPTED
	Feedback received: Adjust	Organisations should allow time for, and promote engagement with, team building activities.	74.1	-->	Organisations should allow time for, and promote engagement with, team building activities.	67	REJECTED
	Feedback received: Adjust	Organisations should provide guidance on what support and provisions are available to employees needing to build workspaces at home (e.g., what is offered, how need is assessed, relevant non-pay benefits).	88.5	-->	Organisations should provide guidance on what support and provisions are available to employees needing to build workspaces at home (e.g., what is offered, how need is assessed, relevant non-pay benefits).	96	ACCEPTED
	Feedback received: Adjust	Organisations should seek to become proactively resilient with appropriate skilled/experienced managers who understand the impacts of working from home on employees (e.g., in terms of mental health and wellbeing).	76.9	-->	Organisations should seek to become proactively resilient with appropriate skilled/experienced managers who understand the impacts of working from home on employees (e.g., in terms of mental health and wellbeing).	78	REJECTED
	Feedback received: Adjust	Organisations should seek to keep support provided to employees under constant consideration and evaluation, to allow for evolving and improving of resources.	80.8	Feedback received: Merge
	Feedback received: Adjust	Organisations should seek to provide easier access to preventative ergonomic equipment (e.g., sit/stand, ergonomic chairs, keyboards etc.) rather than through referral via occupational health.	65.4	REJECTED
	Feedback received: Adjust	Organisations should seek to provide high-quality, evidence-based wellbeing support accompanied by actively demonstrating care towards employees and provide practical support where needed.	96.2	ACCEPTED
	Feedback received: Adjust	Response teams should seek to routinely exercise incident management processes requiring remote working (e.g., public health emergencies, disasters).	77.8	Feedback received: Adjust	Employees working in responsive roles should have the opportunity to trial/exercise remote working (i.e., for preparedness prior to an incident happening) to assess suitability and needs.	78	>70 <90
	NEW	Support and guidance organisations provide to employees should be continually evaluated for effectiveness.	80.8	Feedback received: Merge
	NEW	Organisation and staff should re-evaluate the ways of working on a continuing basis to ensure that the working style is optimal.	81.5	-->	Organisation and staff should re-evaluate the ways of working on a continuing basis to ensure that the working style is optimal.	78	>70 <90
	NEW	Organisations and managers should seek to foster a comfortable and collaborative working environment (e.g., where employees feel able to speak up in meetings or routinely choose phone calls or informal instant messages instead of emailing colleagues).	84.6	-->	Organisations and managers should seek to foster a comfortable and collaborative working environment (e.g., where employees feel able to speak up in meetings or routinely choose phone calls or informal instant messages instead of emailing colleagues).	85	>70 <90
	NEW	Organisations should have a plan or strategy in place for communicating with employees in public health emergencies.	100	ACCEPTED
	NEW	Organisations should seek to do what they can to avoid reactive (‘knee jerk’) approaches to the way of working changing and should instead focus on ensuring that they are proactive and prepared for dealing with the way staff may have to work during emergencies.	81.5	Feedback received: Adjust	Organisations should seek to do what they can to avoid reactive approaches to the way of working changing and should instead focus on ensuring that they are proactive and prepared for dealing with the way staff may have to work during emergencies.	93	ACCEPTED
	NEW	Organisations should seek to foster an environment where employees support one another and communicate well (e.g., checking in on one another, problem solving).	88.5	-->	Organisations should seek to foster an environment where employees support one another and communicate well (e.g., checking in on one another, problem solving).	96	ACCEPTED
	NEW	Organisations should seek to regularly review working practices with the aim to improve, evaluate, and be guided by evidence, in relation to support offers for employees.	76.9	Feedback received: Adjust/merge	Organisations should provide employees the opportunity to feedback and review working practices.	93	ACCEPTED
	NEW	Organisations should consider alternative arrangements for employees without access to a suitable workspace (e.g., due to space restraints, caring responsibilities).	92.3	ACCEPTED
				NEW	Organisations should provide access to training opportunities on all relevant software needing to be used by employees, different training delivery options (e.g., recordings, guidance, training schedules) should be considered to improve the opportunity and accessibility of this training for those working from home.	89	>70 <90
				NEW	Organisations should provide employees optional opportunities to gain skills on building a safe workspace at home, as well as how to overcome common challenges with working in the home (e.g., managing overcrowded housing situations, keeping boundaries between work and home life).	63	REJECTED
				NEW	Organisations should provide guidance or training on allowing managers to understand the opportunities and challenges of homeworking, as well as what adaptations can be made to management style and how this can benefit managers and their employees.	63	REJECTED
				NEW	Organisations should provide guidance or training to allow managers to gain skills in identifying potential mental health difficulties and confidence to speak with employees about them.	78	>70 <90
				NEW	More organisational focus should be on supporting (e.g., training and education) managers to effectively deliver their role and protect and maintain their wellbeing and mental health.	67	REJECTED
				NEW	Organisations and line managers should seek to provide support to employee’s responsibility around data protection and security (e.g., sensitive, or confidential discussions) for employees working from their own homes.	89	>70 <90
				NEW	Organisations and managers should be educated in the differences between working from home and the office (e.g., working with others in the household, lone working) and take account of this when role planning with their staff.	67	REJECTED
				NEW	Organisations should seek to create a more "permissive" culture where employees feel able to use, recognise, and benefit from the flexibility working from home brings. Managers should be able to enact such principles confidently, measuring by outputs but maintaining boundaries. We note that this requires a strong element of trust and co-operation between all parties to be successful.	81	>70 <90
				NEW	Organisations should support and provide managers with opportunities to learn skills and techniques to deliver their role effectively whilst working remotely.	85	>70 <90
				NEW	Learning opportunities should be provided for employees to gain an understanding of factors that drive poor mental health and ways to mitigate and build resilience.	74	>70 <90
